# Supplementary material for: Unified Saliency Detection Model Using Color and Texture Features
Source: PLoS One. 2016 Feb 18;11(2):e0149328. doi: 10.1371/journal.pone.0149328 (PMC4758633; doi:10.1371/journal.pone.0149328)
Supplement: S1 Dataset — (ZIP) [file pone.0149328.s001.zip]

Archive with 1,001 entries (1,000 files):
- S1_Dataset/
- S1_Dataset/0_0_272.jpg
- S1_Dataset/0_0_280.jpg
- S1_Dataset/0_0_284.jpg
- S1_Dataset/0_0_307.jpg
- S1_Dataset/0_0_355.jpg
- S1_Dataset/0_0_547.jpg
- S1_Dataset/0_0_579.jpg
- S1_Dataset/0_0_735.jpg
- S1_Dataset/0_0_77.jpg
- S1_Dataset/0_0_818.jpg
- S1_Dataset/0_0_899.jpg
- S1_Dataset/0_0_840.jpg
- S1_Dataset/0_10_10938.jpg
- S1_Dataset/0_11_11060.jpg
- S1_Dataset/0_11_11136.jpg
- S1_Dataset/0_11_11179.jpg
- S1_Dataset/0_11_11219.jpg
- S1_Dataset/0_11_11281.jpg
- S1_Dataset/0_11_11297.jpg
- S1_Dataset/0_11_11298.jpg
- S1_Dataset/0_11_11325.jpg
- S1_Dataset/0_11_11313.jpg
- S1_Dataset/0_11_11346.jpg
- S1_Dataset/0_11_11459.jpg
- S1_Dataset/0_11_11480.jpg
- S1_Dataset/0_11_11517.jpg
- S1_Dataset/0_11_11533.jpg
- S1_Dataset/0_11_11557.jpg
- S1_Dataset/0_11_11571.jpg
- S1_Dataset/0_11_11650.jpg
- S1_Dataset/0_11_11830.jpg
- S1_Dataset/0_11_11852.jpg
- S1_Dataset/0_11_11875.jpg
- S1_Dataset/0_11_11881.jpg
- S1_Dataset/0_11_11987.jpg
- S1_Dataset/0_12_12048.jpg
- S1_Dataset/0_12_12072.jpg
- S1_Dataset/0_12_12144.jpg
- S1_Dataset/0_12_12171.jpg
- S1_Dataset/0_12_12344.jpg
- S1_Dataset/0_12_12484.jpg
- S1_Dataset/0_12_12435.jpg
- S1_Dataset/0_12_12518.jpg
- S1_Dataset/0_12_12597.jpg
- S1_Dataset/0_12_12619.jpg
- S1_Dataset/0_12_12649.jpg
- S1_Dataset/0_12_12705.jpg
- S1_Dataset/0_12_12750.jpg
- S1_Dataset/0_12_12816.jpg
- S1_Dataset/0_12_12833.jpg
- S1_Dataset/0_12_12892.jpg
- S1_Dataset/0_12_12923.jpg
- S1_Dataset/0_12_12921.jpg
- S1_Dataset/0_13_13036.jpg
- S1_Dataset/0_13_13198.jpg
- S1_Dataset/0_13_13235.jpg
- S1_Dataset/0_13_13308.jpg
- S1_Dataset/0_13_13420.jpg
- S1_Dataset/0_13_13339.jpg
- S1_Dataset/0_13_13515.jpg
- S1_Dataset/0_13_13553.jpg
- S1_Dataset/0_13_13885.jpg
- S1_Dataset/0_14_14532.jpg
- S1_Dataset/0_14_14991.jpg
- S1_Dataset/0_15_15030.jpg
- S1_Dataset/0_15_15264.jpg
- S1_Dataset/0_15_15522.jpg
- S1_Dataset/0_15_15620.jpg
- S1_Dataset/0_15_15622.jpg
- S1_Dataset/0_15_15644.jpg
- S1_Dataset/0_15_15742.jpg
- S1_Dataset/0_15_15859.jpg
- S1_Dataset/0_15_15935.jpg
- S1_Dataset/0_16_16030.jpg
- S1_Dataset/0_16_16079.jpg
- S1_Dataset/0_16_16431.jpg
- S1_Dataset/0_16_16283.jpg
- S1_Dataset/0_16_16905.jpg
- S1_Dataset/0_16_16940.jpg
- S1_Dataset/0_16_16947.jpg
- S1_Dataset/0_16_16968.jpg
- S1_Dataset/0_17_17022.jpg
- S1_Dataset/0_17_17057.jpg
- S1_Dataset/0_17_17251.jpg
- S1_Dataset/0_17_17275.jpg
- S1_Dataset/0_17_17350.jpg
- S1_Dataset/0_17_17369.jpg
- S1_Dataset/0_17_17388.jpg
- S1_Dataset/0_17_17525.jpg
- S1_Dataset/0_17_17526.jpg
- S1_Dataset/0_17_17553.jpg
- S1_Dataset/0_17_17674.jpg
- S1_Dataset/0_18_18160.jpg
- S1_Dataset/0_18_18219.jpg
- S1_Dataset/0_18_18310.jpg
- S1_Dataset/0_18_18562.jpg
- S1_Dataset/0_18_18636.jpg
- S1_Dataset/0_18_18653.jpg
- S1_Dataset/0_18_18720.jpg
- S1_Dataset/0_18_18723.jpg
- S1_Dataset/0_18_18734.jpg
- S1_Dataset/0_18_18852.jpg
- S1_Dataset/0_18_18763.jpg
- S1_Dataset/0_18_18880.jpg
- S1_Dataset/0_18_18957.jpg
- S1_Dataset/0_18_18961.jpg
- S1_Dataset/0_19_19011.jpg
- S1_Dataset/0_19_19025.jpg
- S1_Dataset/0_19_19068.jpg
- S1_Dataset/0_1_1004.jpg
- S1_Dataset/0_1_1039.jpg
- S1_Dataset/0_1_1339.jpg
- S1_Dataset/0_1_1611.jpg
- S1_Dataset/0_1_1626.jpg
- S1_Dataset/0_1_1650.jpg
- S1_Dataset/0_1_1664.jpg
- S1_Dataset/0_1_1696.jpg
- S1_Dataset/0_1_1865.jpg
- S1_Dataset/0_20_20573.jpg
- S1_Dataset/0_20_20656.jpg
- S1_Dataset/0_20_20772.jpg
- S1_Dataset/0_20_20783.jpg
- S1_Dataset/0_21_21001.jpg
- S1_Dataset/0_21_21087.jpg
- S1_Dataset/0_21_21093.jpg
- S1_Dataset/0_21_21135.jpg
- S1_Dataset/0_21_21147.jpg
- S1_Dataset/0_21_21299.jpg
- S1_Dataset/0_21_21332.jpg
- S1_Dataset/0_21_21413.jpg
- S1_Dataset/0_21_21422.jpg
- S1_Dataset/0_21_21703.jpg
- S1_Dataset/0_21_21938.jpg
- S1_Dataset/0_21_21974.jpg
- S1_Dataset/0_22_22218.jpg
- S1_Dataset/0_22_22047.jpg
- S1_Dataset/0_22_22234.jpg
- S1_Dataset/0_22_22838.jpg
- S1_Dataset/0_23_23666.jpg
- S1_Dataset/0_23_23003.jpg
- S1_Dataset/0_23_23683.jpg
- S1_Dataset/0_23_23697.jpg
- S1_Dataset/0_23_23748.jpg
- S1_Dataset/0_23_23817.jpg
- S1_Dataset/0_23_23934.jpg
- S1_Dataset/0_24_24071.jpg
- S1_Dataset/0_24_24196.jpg
- S1_Dataset/0_24_24209.jpg
- S1_Dataset/0_24_24234.jpg
- S1_Dataset/0_24_24256.jpg
- S1_Dataset/0_24_24455.jpg
- S1_Dataset/0_24_24500.jpg
- S1_Dataset/0_24_24670.jpg
- S1_Dataset/0_24_24771.jpg
- S1_Dataset/0_24_24829.jpg
- S1_Dataset/0_24_24861.jpg
- S1_Dataset/0_24_24918.jpg
- S1_Dataset/0_24_24965.jpg
- S1_Dataset/0_24_24973.jpg
- S1_Dataset/0_25_25057.jpg
- S1_Dataset/0_25_25064.jpg
- S1_Dataset/0_2_2276.jpg
- S1_Dataset/0_2_2304.jpg
- S1_Dataset/0_2_2310.jpg
- S1_Dataset/0_2_2551.jpg
- S1_Dataset/0_2_2580.jpg
- S1_Dataset/0_2_2721.jpg
- S1_Dataset/0_3_3183.jpg
- S1_Dataset/0_3_3294.jpg
- S1_Dataset/0_3_3308.jpg
- S1_Dataset/0_3_3317.jpg
- S1_Dataset/0_3_3327.jpg
- S1_Dataset/0_3_3344.jpg
- S1_Dataset/0_3_3362.jpg
- S1_Dataset/0_3_3434.jpg
- S1_Dataset/0_3_3514.jpg
- S1_Dataset/0_3_3524.jpg
- S1_Dataset/0_3_3551.jpg
- S1_Dataset/0_3_3559.jpg
- S1_Dataset/0_3_3654.jpg
- S1_Dataset/0_3_3692.jpg
- S1_Dataset/0_3_3732.jpg
- S1_Dataset/0_3_3914.jpg
- S1_Dataset/0_4_4038.jpg
- S1_Dataset/0_4_4283.jpg
- S1_Dataset/0_4_4328.jpg
- S1_Dataset/0_4_4870.jpg
- S1_Dataset/0_4_4976.jpg
- S1_Dataset/0_5_5010.jpg
- S1_Dataset/0_5_5108.jpg
- S1_Dataset/0_5_5189.jpg
- S1_Dataset/0_5_5255.jpg
- S1_Dataset/0_5_5303.jpg
- S1_Dataset/0_5_5318.jpg
- S1_Dataset/0_5_5416.jpg
- S1_Dataset/0_5_5463.jpg
- S1_Dataset/0_5_5528.jpg
- S1_Dataset/0_5_5566.jpg
- S1_Dataset/0_5_5586.jpg
- S1_Dataset/0_5_5634.jpg
- S1_Dataset/0_5_5673.jpg
- S1_Dataset/0_5_5706.jpg
- S1_Dataset/0_5_5785.jpg
- S1_Dataset/0_5_5880.jpg
- S1_Dataset/0_5_5887.jpg
- S1_Dataset/0_5_5948.jpg
- S1_Dataset/0_6_6048.jpg
- S1_Dataset/0_6_6087.jpg
- S1_Dataset/0_6_6618.jpg
- S1_Dataset/0_6_6791.jpg
- S1_Dataset/0_6_6833.jpg
- S1_Dataset/0_6_6876.jpg
- S1_Dataset/0_6_6917.jpg
- S1_Dataset/0_7_7129.jpg
- S1_Dataset/0_7_7540.jpg
- S1_Dataset/0_7_7609.jpg
- S1_Dataset/0_7_7677.jpg
- S1_Dataset/0_7_7697.jpg
- S1_Dataset/0_7_7702.jpg
- S1_Dataset/0_7_7796.jpg
- S1_Dataset/0_7_7804.jpg
- S1_Dataset/0_7_7819.jpg
- S1_Dataset/0_7_7817.jpg
- S1_Dataset/0_7_7923.jpg
- S1_Dataset/0_7_7981.jpg
- S1_Dataset/0_8_8006.jpg
- S1_Dataset/0_8_8151.jpg
- S1_Dataset/0_8_8248.jpg
- S1_Dataset/0_8_8040.jpg
- S1_Dataset/0_8_8454.jpg
- S1_Dataset/0_8_8648.jpg
- S1_Dataset/0_8_8814.jpg
- S1_Dataset/0_8_8976.jpg
- S1_Dataset/0_9_9033.jpg
- S1_Dataset/0_9_9127.jpg
- S1_Dataset/0_9_9135.jpg
- S1_Dataset/0_9_9228.jpg
- S1_Dataset/0_9_9264.jpg
- S1_Dataset/0_9_9353.jpg
- S1_Dataset/0_9_9659.jpg
- S1_Dataset/0_9_9496.jpg
- S1_Dataset/0_9_9837.jpg
- S1_Dataset/0_9_9938.jpg
- S1_Dataset/0_9_9990.jpg
- S1_Dataset/1_25_25191.jpg
- S1_Dataset/1_25_25257.jpg
- S1_Dataset/1_25_25389.jpg
- S1_Dataset/1_25_25406.jpg
- S1_Dataset/1_25_25580.jpg
- S1_Dataset/1_25_25895.jpg
- S1_Dataset/1_26_26026.jpg
- S1_Dataset/1_26_26213.jpg
- S1_Dataset/1_26_26230.jpg
- S1_Dataset/1_26_26233.jpg
- S1_Dataset/1_26_26640.jpg
- S1_Dataset/1_26_26643.jpg
- S1_Dataset/1_26_26833.jpg
- S1_Dataset/1_26_26853.jpg
- S1_Dataset/1_26_26980.jpg
- S1_Dataset/1_27_27033.jpg
- S1_Dataset/1_27_27051.jpg
- S1_Dataset/1_27_27075.jpg
- S1_Dataset/1_27_27491.jpg
- S1_Dataset/1_28_28003.jpg
- S1_Dataset/1_28_28351.jpg
- S1_Dataset/1_28_28373.jpg
- S1_Dataset/1_28_28407.jpg
- S1_Dataset/1_28_28547.jpg
- S1_Dataset/1_28_28717.jpg
- S1_Dataset/1_29_29329.jpg
- S1_Dataset/1_30_30051.jpg
- S1_Dataset/1_30_30065.jpg
- S1_Dataset/1_30_30226.jpg
- S1_Dataset/1_30_30277.jpg
- S1_Dataset/1_30_30895.jpg
- S1_Dataset/1_31_31255.jpg
- S1_Dataset/1_31_31764.jpg
- S1_Dataset/1_31_31773.jpg
- S1_Dataset/1_32_32148.jpg
- S1_Dataset/1_32_32185.jpg
- S1_Dataset/1_32_32195.jpg
- S1_Dataset/1_32_32226.jpg
- S1_Dataset/1_32_32258.jpg
- S1_Dataset/1_32_32331.jpg
- S1_Dataset/1_32_32486.jpg
- S1_Dataset/1_32_32691.jpg
- S1_Dataset/1_32_32951.jpg
- S1_Dataset/1_33_33527.jpg
- S1_Dataset/1_33_33625.jpg
- S1_Dataset/1_33_33554.jpg
- S1_Dataset/1_34_34236.jpg
- S1_Dataset/1_34_34288.jpg
- S1_Dataset/1_34_34261.jpg
- S1_Dataset/1_34_34382.jpg
- S1_Dataset/1_34_34999.jpg
- S1_Dataset/1_35_35222.jpg
- S1_Dataset/1_36_36235.jpg
- S1_Dataset/1_36_36237.jpg
- S1_Dataset/1_36_36321.jpg
[truncated: 701 more entries]
